# Supplementary material for: Generation of functional neurons from adult human mucosal olfactory ensheathing glia by direct lineage conversion
Source: Cell Death Dis. 2024 Jul 3;15(7):478. doi: 10.1038/s41419-024-06862-9 (PMC11222439; doi:10.1038/s41419-024-06862-9)
Supplement: Supplementary file 1 — Table 1 [file 41419_2024_6862_MOESM1_ESM.xlsx]

## Sheet: Hoja1
Table 1. Antibodies
ANTIBODIES	SOURCE	COMPANY	REFERENCE	DILUTION
				IN VITRO	IN VIVO
Ankirin 3 (Ankyrin G)	MC-Mouse	Thermo Fisher	33-8800	1:250	-
ChAT	PC-Goat	Merk	AB144P	1:1000	-
GAD67	MC-Mouse	Millipore	MAB5406	1:1000	-
GFAP	PC-Guinea Pig	Synaptic Systems	173002	1:1000	1:500
GFP	PC-Rabbit	Life Technologies	A11122	1:1000	1:1000
GFP	MC-Mouse	Abcam	ab1218	1:500	1:500
GFP	PC-Chicken	Abcam	ab13970	1:1000	-
hNu	MC-Mouse	Chemicon/Millipore	MAB1281	-	1:400
Iba-1	PC-Rabbit	FUJIFILM Wako	019-19741	-	1:500
Ki67	MC-Mouse	Agilent	M7240	1:100	-
MAP2A&B	PC-Rabbit	From Dr. Ávila´s Lab	-	1:500
MAP2	PC-Chicken	Abcam	ab5392	-	1:1000
NeuN	MC-Rabbit	Abcam	ab177487	1:300	1:300
NeuroD1	MC-Mouse	Abcam	ab60704	1:1000	1:1000
S100B	MC-Mouse	Sigma	SAB4200671	1:500	-
Smi31	MC-Mouse	BioLegend	801601	1:500	-
Sox2	PC-Rabbit	Abcam	ab97959	1:500	-
Stem121	MC-Mouse	Takara	Y40410	-	1:400
Synapsin I	PC-Rabbit	Abcam	ab8	1:1000	1:1000
TH	PC-Rabbit	Merk	AB152	1:500	-
Tuj1	MC-Mouse	Covance	MMS-435P	1:500	1:1000
vGlut1	PC-Guinea Pig	Synaptic Systems	135 304	1:2000	-
Vimentin	PC-Chicken	Abcam	ab24525	1:1000	-
